# Supplementary material for: Loss of Phosphatidylinositol 3-Kinase Activity in Regulatory T Cells Leads to Neuronal Inflammation
Source: J Immunol. 2020 May 15;205(1):78–89. doi: 10.4049/jimmunol.2000043 (PMC7311201; doi:10.4049/jimmunol.2000043)
Supplement: Data Supplement [file JI_2000043.zip]

Archive with 2 entries (2 files):
- JI_2000043_Supplemental_Figures_1.pdf
- manifest.xml
